# Supplementary material for: Whole-Genome Sequencing of Rice Mutant Library Members Induced by N-Methyl-N-Nitrosourea Mutagenesis of Fertilized Egg Cells
Source: Rice (N Y). 2022 Jul 16;15:38. doi: 10.1186/s12284-022-00585-1 (PMC9288566; doi:10.1186/s12284-022-00585-1)
Supplement: Supplementary file 1 — Additional file 1. Table S1. Primer sets used for validation by PCR and Sanger sequencing. Table S2. NGS sequencing results of the 266 M1 mutants. Table S3. SNVs used for validation by Sanger sequencing. Table S4. Number of SNVs on each chromosome. Table S5. InDel variants used for validation by Sanger sequencing. Table S6. Classification of SNV effects predicted using snpEff. Table S7. Summary of the inheritance analysis of variants. Table S8. Abnormal phenotypes found in the M2 lines. [file 12284_2022_585_MOESM1_ESM.xlsx]

## Sheet: Table S1
Table S1 Primer sets used for validation by PCR and Sanger sequencing
		Primer set for PCR and Sanger sequencing			Position of primers
	Mutation site	Forward 5'-3'	Reverse 5'-3'	Chromosome	Forward	Reverse	Product size
SNV
	NIM047-1	AGGGCATTCACAAGGAGATG	AACGCTTAGGTGCTCTGAGG	1	39598276	39598663	387
	NIM047-2	GGCATTCCTTGGCTTTGTAA	CGCATCACATCCTGTTCAAG	2	1041849	1042345	496
	NIM047-3	TGGCCCAACCCACTAAGATA	GCGGATGATGTCCTTGAACT	4	22618260	22618665	405
	NIM047-4*	AGATGCACATGCCGACCTC	TCTGATGATCATGCCACCAT	5	1663566	1664007	441
	NIM047-5	GCTGCAGTGCTCAGACAAAG	GCCCTTTTCCAAAACAACAA	6	15863267	15863666	399
	NIM047-6	AGGATCGGCTCTCAATGCTA	CTCCTCCTCGTCCAGAACAG	7	26937592	26937983	391
	NIM047-7	TGCCCTTCTAATGTGGCAAT	GACCGGTCTGCTCCAATTTA	8	15667657	15668148	491
	NIM047-8	TCCATCTTGCACAGCATAAGA	CACCCTTGTGGAGCATCATA	9	252639	253137	498
	NIM047-9	TTGGCTACCATCCCTGAATC	GATCCACAGTCCATGAACCA	10	21171096	21171568	472
	NIM047-10	TCAGGCTGCTTGTGTGATCT	ATGAGGCAGAAATTGCAAGC	11	21202715	21203098	383
	NIM166-1	ATCTCGACGCTGGAGTCAGT	CTCGCCACATCAAGGATTTT	1	1373905	1374360	455
	NIM166-2	CCTGCTTCTGTCCTGTCCTC	AAACCGAATGCAGATTCACC	2	21116330	21116793	463
	NIM166-3	AGAAGGCGTAAAGCCAGACA	GTAATGTTGCAGGCTGCTGA	3	34599740	34600141	401
	NIM166-4	ATCTGCAACTGCCCATCTTC	GTTGCCGTTCCGTCTAGAAA	4	8071202	8071637	435
	NIM166-5	ACGCGCGTACTCAAAGGTTA	TTCCTTCCCACCCTCTCTTT	4	27479374	27479767	393
	NIM166-6	TGGAAACCCCCATTTCAATA	TAGAGGCAACCCCTCTCTGA	5	25057763	25058161	398
	NIM166-7	TCTGCACCAAGAACAGATGC	GAGGGCCAAAAGTAGGCTTC	6	20896826	20897282	456
	NIM166-8	GAGATTGGCACCCTTGATGT	TGTATTTAGGGCACGGGAAC	7	24296798	24297252	454
	NIM166-9	CATGCATTATCAGGAGGTGTG	GGCTTCATTTGCTCTTTTGC	10	6083256	6083681	425
	NIM166-10	CATACAAAGCCTCGCCATTC	TATCCGTCCACCTCTTCGAC	11	17694816	17695214	398
	NIM074-1	AGGCAAATTAGCTGCCTCAA	TTGGCGGATTAGGACTTCAG	1	155478	156034	556
	NIM074-2	ATCAGAGGATTAGCCCATGC	CTTGGAAGTCACTGCCTCGT	1	1188187	1188714	527
	NIM074-3	CCGAGCACCGGTAGTAGTTC	ATTGCAGTGCTTGACACGAG	1	4572949	4573434	485
	NIM074-4	GGCAGTGGATCGTCTTCTACA	CGTCGAACTTGAGGTGGAAC	1	12703160	12703643	483
	NIM074-5	CTGGGCCTTTGAAGTTGGTA	CTCCCAGTGCTAGGTTCCAG	1	37462643	37463187	544
	NIM074-6	GCTCAGAATTGATCGAAGTGG	GGGTAAATCAATGGCGGATT	3	14894975	14895437	462
	NIM074-7	GCAGCATGATGAAATGCAAC	TTCAGGGTCTTGTGGCAAAT	3	15908511	15908997	486
	NIM074-8	GGCTTTGCCCAAATGTTAAG	AATGCATCTGGTCCCTTGAG	5	695766	696285	519
	NIM074-9	CATCCAAACTGGGATGAACTT	TCTGGGACAATCAAGCAACA	6	11699288	11699739	451
	NIM074-10	GGTCTCTTATTCCCTTTCACCA	TCCCGTAAGACCTTTGCATT	8	26788301	26788786	485
	NIM098-1	TGGAGGCACTATTCCAGCTT	CCTGGTCTTTTATGGACATGG	1	23649685	23649204	481
	NIM098-2	TTGAGCTTGCTCATTCTGGA	TAGTGCGATCCAGTCCAATG	1	40781668	40782187	519
	NIM098-3	CATCGCATTTCAGCGAAGTA	CGCGTTTTGTAAGGGAAAAG	2	34331391	34330894	497
	NIM098-4	CGTGTTCGCGTTCCTCTT	AGGTGATGAGCCCCATGAT	3	4599844	4599375	469
	NIM098-5	TGGATTTGGTTATTGGTATTGTCA	CGGTCACCCAAAGATTCAGT	3	26236479	26236971	492
	NIM098-6*	AAATCGCTCAGTCCAGCAGT	CCACACATTCCCCCAAATAC	3	29372285	29372762	477
	NIM098-7	CGCCTCGACCTCGTCTTC	CGAGCTGATTTCAACCCTTC	4	22429112	22429625	513
	NIM098-8	CTGGAGTGGCTTCAGATGGT	GCACCGAGCTTATCATTGTG	4	25127180	25127715	535
	NIM098-9	TGAAGCCCCATTAATTCTTGA	CCAAATCCTTTGGGTATTGAA	6	3084200	3083681	519
	NIM098-10	GAGAGGAGGCAATGACACGTA	TTCCGGTTTTAAACTTTGCCTA	6	14287493	14287997	504
	NIM143-1	GGCTCCCACATTCTTTTGCT	TACCCACCAAATGGTCATCA	1	7866561	7866067	494
	NIM143-2	CGGCTAACGACAATGCTACA	GCATCCAAAACGTGAAACTG	1	21233788	21234263	475
	NIM143-3	GTGCTCATTAAGCCATGGTG	GCTGCAAGATGGAAGAACAA	2	30677721	30677200	521
	NIM143-4	CACCACCTCCTCCCTGTTTA	ATGGAGTGGATGAGCAGACC	3	66912	67361	449
	NIM143-5*	TGCCGCTGAAGATCCTCTTT	TTGATCCATGGCTCCAACTT	3	35900804	35901253	449
	NIM143-6	TGCTGATTGCAAAACCATCT	AGCAAGTGATCACGCCACTA	6	28563618	28564074	456
	NIM143-7	GTCGCTGCTGTCATGTCACT	CCTGCAGAGAACCACATGAA	7	1792153	1791609	544
	NIM143-8*	GACAGCAGTTGCACGGATAA	GGCTGCTGGATCAACCATTA	7	7230210	7229699	511
	NIM143-9*	AGAGAGAGGATGCCGGTACA	TGATGCCGTGTTGTTGAGAT	12	4643845	4644324	479
	NIM143-10	TTCCTCGGCACCATGTAGT	AGCAACGTCATGAAGGGATA	9	22083064	22083431	367
	NIM169-1	GCCGTTGACTGTTTTGACCT	GGATGTTGTGTGGCTTGATG	1	724814	725340	526
	NIM169-2	GATACCACCCACCCGTACAC	CCGTTAGCTAGGCTTCTGTCA	1	15171721	15172228	507
	NIM169-3	TGTTGTTTAGGATCCTCCATCTG	GACATGCCAAGGTCCTGACT	1	39093752	39094249	497
	NIM169-4*	TGTGTTAACAGGCTGCCAGA	CCTGTGTTTATCAGGCAGAAA	5	3695273	3695748	475
	NIM169-5	TGATGTATGCTTGACAGGTTCA	CCTTGGTTTGCCTTTTCCTC	5	21695117	21695626	509
	NIM169-6	CAACGTCGAGGTCACCAAG	TGGTGAATGGTGATTCCTTTT	8	21398158	21398727	569
	NIM169-7*	AACTGATCCCCCATCACGTA	ACGGCTATGTCATCAACTGC	9	16751859	16752420	561
	NIM169-8	GAGGCCGACATCATTGAACT	CCATTTCCATGACTGCTTTGT	10	678081	678644	563
	NIM169-9	TCGGCTAGTGACGAAGTGAG	TTTTAAACAATCAAACATCTTTCCA	10	10638016	10638581	565
	NIM169-10	GATCAGCTCGTCGTGTCCTT	TCCTATCGTGCCCTGCTAAT	11	4188105	4188665	560
	NIM169-11	AAAGCGCACGAGGACACTAT	GCCCATGTGGTTAGTGCTTT	3	10950979	10951343	364
	NIM169-12	GTACCTGTTCGGGAGCATCT	AGAAGTCGCAGGCAGAAAAA	8	26537990	26538369	379
	NIM182-1	TTCTCTGTTTGCTTGCTTGC	CGATGGCTATGGAGATGGTT	1	6719619	6719143	476
	NIM182-2	TGCAAAGAGAGGTCTCCAAGA	TGGGATCTTGTAATCGCACA	3	2110497	2110018	479
	NIM182-3	CACGAGGATATCACAAGCTGA	ATTCAGATCATGGCGAGAGG	3	24815310	24815855	545
	NIM182-4	TGAGGCATCCATTGAAGTGA	TGATCTCAACCGTTTGATTTAAG	4	15870221	15870758	537
	NIM182-5	AAAGGCCAACAACTCTCTTAGC	TCTCCCAGCAATCCTCATTC	5	1434119	1434610	491
	NIM182-6	AGAACCTGAGCAGGAAGCAG	CGAACTAGGATTCGTGCATGT	5	18734396	18734911	515
	NIM182-7	CATGCCATTTACCTTTCTTTCTT	CCAAACTGCAAGTATAGCATATCA	5	22375122	22374638	484
	NIM182-8	CGCACCACCTCTTGTCTCTC	CCCAATCTTCACCAAGCAAT	8	26310114	26309622	492
	NIM182-9	CTCCAATGGCGTTACTTGTG	TCAAAGGGTACAACCCAGGA	9	1855194	1854718	476
	NIM182-10	TGCGAATTTGAAAAGGAACTG	AACACCCCTCTCCCTTCTTG	9	16030689	16030206	483
	NIM182-11	AGGTGGAGGTAGCGATCCTT	CAAGAAGGAGAGAGCCGAGA	1	21716175	21716651	476
	NIM182-12	ATCGCTTTTCCCCTTCATTT	CGAGCCAACCCTAGATCAAC	2	3548488	3548913	425
	NIM182-13	GCAGCGAGAGATCAGTAGGG	AGGGAGGAGCAAAAGAGAGG	1	34626310	34626754	444
	NIM182-14	GTGGTTGCTCCTCTGTGGTT	GAGGGTGGGTCATACCTTCA	3	28182914	28183313	399
	NIM182-15	CTCTCTGAGCAAAACCAGCA	GAGAGGCGAGAGCAGCAAC	11	20124760	20125171	411
	NIM182-16	GGCATGACCATTCGAAAATAA	AAGAAGAGCACCCACACGAC	12	23602564	23602940	376
	NIM182-17	AATTTGAATCGGCCAAACAG	GCCGATAGAGGTCATCAAGG	10	20733256	20733611	355
	NIM182-18	CGTCCTTCTTCTCCACTTCC	TGGGTGTACCAGATCCCAGT	6	14389083	14389443	360
	NIM182-19	GCAGGGATTATTGGCAGAGA	TACCAATTTTGCTGGGCTGT	8	1997065	1997459	394
	NIM200-1	ACTGAACGCAGTGATGTTGC	TGCCAAGACTGCCTAGGTTT	7	29661065	29661492	427
	NIM200-2	GCGTATTCCTCATGGGTGTT	TGCAAGATTTGGGGATTAGC	6	8725058	8725513	455
	NIM200-3	CCAGTAGCAAACACCACCAA	GTGTTGCTCCCGGTAGTTGT	7	6244307	6244726	419
	NIM200-4	GATGCGTCTGCTCAAGTCAA	TTGGAGCTCAGGTTGCCTAT	8	27645559	27645937	378
	NIM200-5	TCGACGACTCCTACCTCTCC	TACCCGTCGTCTTCCTTGTC	9	20750748	20751219	471
	NIM200-6	CTGGAGGATCAGGACTGGAA	TCTCCCATGACTCAACATGC	11	28009114	28009543	429
	NIM200-7*	TTCCCATGGATTCGAAATGT	CAGAGGCTTGTCGGAGAAAG	12	16989559	16990025	466
	NIM200-8	TGCTTCATCCAACAAACCTG	AGCTTGCAGGCCTTAAACAA	4	34334894	34335324	430
	NIM200-9	ACAGACAAGGGAAGGAGGTG	CCAGCTTGAGCTTGTTGAGA	6	4631536	4632030	494
	NIM200-10	GCTCCACTCTGTTTCCTTGC	CACAAAAGAAGGCATCACCA	12	11911511	11911907	396
InDel
	NIM98-11	ATGGAACTGGAACCCTGTTG	CTTGCGAAGGATTGTGTCAG	1	8602385	8602805	420
	NIM143-11	GCGTACACGTAGTGGCAGAA	GCGGCAGTGGTAGACGAAG	12	25040200	25040592	392
	NIM168-1	CTACTTCTTCCGCACCATCG	GTCGTCCCAGTCGATGTTCT	9	22664680	22664986	306
	NIM200-11	CCGACTCAGTTCTCCGTTCT	AACCTCGCAGCTTACATTCA	5	919853	920342	489
	NIM182-20	GAGCTGCTTCTTGAGCTCGT	TCACCTCACCATTTCACCAA	2	1185876	1186305	429
	NIM49-1	GCCATATGAGAGGGTAAATGC	AGGAGCCGAAGTATTCGAGA	1	18368634	18368985	351
	NIM169-13	GATTCAAGAAGCCCCTTTCC	GGTAGGACCGGAACACCTTC	2	26689776	26690186	410
	NIM200-12	AACAGCGGGCACGATTATAC	AGCCGTAGCTTACCATCGAA	3	25516932	25517337	405
	NIM98-12	GCTACGAGAACGTCCTTTGG	GATACGAGCCCAGGTTACGA	3	7811053	7811366	313
	NIM174-2	TCAAGGATAGCAGCCCTTTC	AAAATGTGCGTGCAAACAAG	6	7765927	7766345	418
	NIM200-13	AAAAGGCAAAGGAGGGACAG	CAAATCCATCCCCATCTCAC	1	27562339	27562676	337
	NIM49-2	GCACAGCATGTGCAGAAAAC	GCCTTGACCATCTTTTTCCA	7	2756788	2757160	372
	NIM174-3	AGGGGTATGGGACATCATCC	CGAGCTCCTCAATGGTGAAT	6	25654080	25654391	311
	NIM147-2	GATGCAACATCACCACTAGCC	GCCATTCCTAGGGGCTTTAC	2	4985394	4985697	303
	NIM166-11	AATTGCAAACTCGTGCAGTG	AGCATAACCGAGAGATTGGA	9	6656978	6657295	317
	NIM74-11	TGCATCGTTAGCATTGCTTT	CAATTGGCTATTTGGCCTTG	9	21495694	21495997	303
	NIM143-12	GATCCTCCCCCAAGATTTTT	TCCCTTTTCTAGGGCAAACA	9	18742309	18742668	359
	NIM129-1	GCATGCCATGACAAAATCAA	TCCTCCTATGTTCCCCACAG	2	5018846	5019172	326
	*The forward primer was used for Sanger sequencing, excluding primer sets with asterisks where the reverse primer was used.

## Sheet: Table S2
Table S2 NGS sequencing results of the 266 M1 mutants
	Total bases sequenced (Gb)	Average sequencing depth	Breadth of coverage	Total no. of SNVs	SNV rate	Total no. of InDels	InDel rate	No. of high-impact SNVs
Plant ID					(SNV/Mb)		(InDel/Mb)	IRGSP-1.0	MSU7
NIM 001	5.5552	8.0663	88.6343	1083	2.99196	33	0.0884718	11	16
NIM 002	16.9026	25.7091	98.9151	1788	4.89812	41	0.10992	8	17
NIM 003	15.3836	19.4146	99.4288	3678	9.93298	34	0.0911528	25	40
NIM 004	6.25822	8.045	87.8146	858	2.42895	28	0.075067	6	9
NIM 007	11.2776	19.3699	98.6946	3640	9.67292	39	0.104558	20	27
NIM 008	11.1608	19.8283	98.9227	4812	12.9303	53	0.142091	29	41
NIM 009	12.2265	21.7001	98.816	459	1.29759	31	0.0831099	3	6
NIM 011	7.63667	11.9215	97.1465	3195	8.55764	52	0.13941	16	32
NIM 012	5.83083	10.0081	93.3836	4230	11.2681	27	0.0723861	27	41
NIM 025	6.82428	17.1862	99.6936	845	1.24933	11	0.0294906	1	3
NIM 026	6.73915	17.0559	99.6838	3751	5.80697	13	0.0348525	9	25
NIM 027	6.61272	16.7383	99.6804	1140	1.72118	10	0.0268097	2	4
NIM 028	6.75532	17.1251	99.6867	3637	5.61662	16	0.0428954	6	14
NIM 029	6.58112	16.5455	99.658	7930	11.5737	16	0.0428954	26	52
NIM 030	6.73236	16.7145	99.6707	1878	2.69705	14	0.0375335	6	10
NIM 031	7.58246	19.0142	99.7457	745	0.815013	17	0.0455764	1	3
NIM 032	6.8003	17.2229	99.6838	2489	3.81501	18	0.0482574	8	12
NIM 033	6.8035	17.1718	99.688	5563	8.22788	13	0.0348525	19	40
NIM 034	6.71222	16.8604	99.671	1298	1.95979	15	0.0402145	2	4
NIM 035	6.69127	16.8472	99.6682	1201	1.6622	16	0.0428954	1	1
NIM 036	6.84052	17.3146	99.6932	3747	5.93029	18	0.0482574	20	29
NIM 037	6.63216	16.7527	99.6564	3336	4.75603	17	0.0455764	8	10
NIM 038	6.66651	16.7888	99.6684	3864	5.6756	11	0.0294906	15	24
NIM 039	7.07446	17.9463	99.718	4331	6.9571	24	0.0643432	11	27
NIM 040	6.75289	17.117	99.6788	2766	4.36461	15	0.0402145	10	18
NIM 041	6.94281	17.5434	99.6946	1947	3.02681	9	0.0241287	5	7
NIM 042	6.96553	17.4292	99.6849	877	1.43432	20	0.0536193	1	3
NIM 043	6.75018	17.0386	99.6718	3864	5.86595	18	0.0482574	5	15
NIM 044	6.81275	17.2032	99.6102	9517	14.2466	22	0.0589812	22	50
NIM 045	10.6072	22.9864	99.7734	773	2.43164	7	0.0187668	6	9
NIM 046	7.06871	15.7238	99.5707	789	2.50402	2	0.00536193	6	10
NIM 047	7.67854	17.1727	99.6554	7650	20.681	3	0.0080429	48	86
NIM 048	10.0947	22.0177	99.7634	380	1.34048	7	0.0187668	0	9
NIM 049	9.34032	20.7844	99.7407	2324	6.60054	4	0.0107239	10	19
NIM 050	7.29764	16.1884	99.6018	7982	21.1662	4	0.0107239	44	71
NIM 051	8.3039	18.2793	99.6794	964	2.94638	4	0.0107239	2	7
NIM 052	9.33284	20.4996	99.7455	11954	32.2788	19	0.0509383	59	105
NIM 053	8.26129	18.2704	99.6907	1725	4.84987	5	0.0134048	13	18
NIM 054	9.1611	20.2505	99.7394	1667	4.7748	5	0.0134048	7	19
NIM 055	8.89336	19.896	99.7352	6351	17.2949	6	0.0160858	40	64
NIM 056	9.04137	20.1755	99.7393	4106	11.193	7	0.0187668	19	38
NIM 057	11.0632	24.4409	99.7911	8071	21.9759	9	0.0241287	40	83
NIM 058	8.9882	19.9524	99.7357	810	2.46917	5	0.0134048	5	16
NIM 059	7.14941	15.7656	99.5768	5108	13.9357	4	0.0107239	22	45
NIM 060	8.24823	18.0822	99.6767	4033	10.9517	4	0.0107239	14	29
NIM 061	7.98944	17.6587	99.6652	1808	5.16354	4	0.0107239	6	14
NIM 062	7.51034	16.66	99.6186	2309	6.44236	4	0.0107239	10	16
NIM 063	10.1959	22.5286	99.767	7906	21.5442	19	0.0509383	36	73
NIM 064	7.09348	15.8898	99.5867	3416	9.46649	5	0.0134048	19	27
NIM 065	12.4462	26.3367	99.808	2936	8.23056	10	0.0268097	13	38
NIM 066	8.50536	19.1737	99.7105	5051	13.882	8	0.0214477	17	46
NIM 067	8.6174	19.1175	99.712	3845	10.5282	5	0.0134048	26	43
NIM 068	8.41944	18.8113	99.7033	2529	7.03217	6	0.0160858	19	26
NIM 069	7.13785	15.8204	99.5709	4303	11.748	7	0.0187668	18	39
NIM 070	8.48173	18.8795	99.7033	7626	20.6327	6	0.0160858	45	68
NIM 071	14.3254	30.5169	99.8331	7648	20.9383	11	0.0294906	43	76
NIM 072	8.93582	20.1492	99.7257	4724	12.9544	14	0.0375335	22	53
NIM 073	8.45239	18.7369	99.697	599	1.91421	7	0.0187668	5	6
NIM 074	10.5479	23.0956	99.7748	3384	9.40483	6	0.0160858	24	37
NIM 075	12.5112	27.5087	99.8102	4207	11.6139	6	0.0160858	23	48
NIM 076	11.2384	24.9249	99.7874	934	2.89008	6	0.0160858	4	9
NIM 077	7.77404	17.2396	99.6602	2433	6.75067	9	0.0241287	15	30
NIM 078	6.93876	15.5942	99.5734	729	2.15282	1	0.00268097	4	10
NIM 079	9.43703	20.787	99.7485	4236	11.6354	10	0.0268097	19	39
NIM 080	8.10895	18.2162	99.6883	8178	22.1126	13	0.0348525	48	89
NIM 081	6.98526	15.5922	99.5694	5845	15.807	6	0.0160858	34	64
NIM 082	8.15203	18.1644	99.6897	1638	4.58713	2	0.00536193	7	13
NIM 083	7.91517	17.7137	99.6725	3846	10.4263	8	0.0214477	25	37
NIM 084	8.17322	18.2032	99.6887	1276	3.72654	4	0.0107239	4	10
NIM 085	10.3463	23.0685	99.7723	4285	11.6408	8	0.0214477	17	34
NIM 086	8.97471	20.231	99.7333	5235	14.2493	9	0.0241287	31	57
NIM 087	12.4034	27.6826	99.8151	8461	23.0027	5	0.0134048	47	98
NIM 088	6.89141	15.4185	99.5478	3269	9.00536	4	0.0107239	16	29
NIM 089	8.35905	18.6863	99.7003	5994	16.2708	5	0.0134048	37	59
NIM 090	11.5926	25.7885	99.8001	325	1.12064	2	0.00536193	3	4
NIM 091	14.3555	31.6316	99.8345	10755	29.1635	11	0.0294906	75	114
NIM 092	11.3658	25.2382	99.7957	13222	35.6434	15	0.0402145	66	139
NIM 093	6.8579	15.4374	99.5572	6325	16.9839	7	0.0187668	29	58
NIM 094	9.05298	20.0195	99.7266	5852	15.8981	8	0.0214477	35	55
NIM 095	7.55053	16.9466	99.6478	8095	21.8981	7	0.0187668	51	87
NIM 096	11.0488	24.0202	99.7894	8231	22.319	10	0.0268097	43	91
NIM 097	7.56453	17.018	99.648	2795	7.72654	4	0.0107239	7	24
NIM 098	8.56797	19.1614	99.714	2606	7.12601	3	0.0080429	18	34
NIM 099	7.89234	17.6691	99.6913	1396	3.86863	1	0.00268097	8	13
NIM 100	9.85456	21.8837	99.7655	3669	10.059	13	0.0348525	25	51
NIM 101	8.56868	18.9018	99.6958	9338	25.1796	10	0.0268097	41	80
NIM 102	6.96523	15.5002	99.5548	1637	4.57105	6	0.0160858	4	9
NIM 103	7.94354	18.0165	99.6855	1153	3.29223	4	0.0107239	3	13
NIM 104	10.149	22.2933	99.7729	6146	16.756	19	0.0509383	33	50
NIM 105	7.9796	17.8926	99.6747	2060	5.76408	7	0.0187668	13	22
NIM 106	8.67774	19.4834	99.7184	5616	15.244	14	0.0375335	28	45
NIM 107	7.2272	16.0411	99.6014	1743	4.8874	2	0.00536193	7	17
NIM 108	7.52041	16.8937	99.6404	8263	22.0322	8	0.0214477	45	87
NIM 109	8.87093	19.5407	99.7237	8733	23.5818	9	0.0241287	51	84
NIM 110	7.69204	17.0251	99.6382	8036	21.7078	11	0.0294906	45	97
NIM 111	8.39002	18.6441	99.6958	8628	23.2627	7	0.0187668	56	85
NIM 112	10.3872	22.9106	99.7682	11593	31.3914	15	0.0402145	59	116
NIM 113	9.15177	20.2708	99.7343	4889	13.3458	7	0.0187668	26	48
NIM 114	6.92908	15.5696	99.5665	1067	3.06434	5	0.0134048	4	18
NIM 115	6.95805	14.7776	97.4938	1662	4.50938	6	0.0160858	12	24
NIM 116	7.91011	16.415	97.6596	2986	7.97051	10	0.0268097	15	32
NIM 117	6.95259	14.7755	97.3223	3016	8.07775	6	0.0160858	16	24
NIM 118	6.70059	14.0655	97.1488	3690	9.89276	6	0.0160858	30	48
NIM 119	7.05883	14.8196	97.2413	730	2.00804	8	0.0214477	3	5
NIM 120	7.95649	16.2826	97.5887	619	1.68633	10	0.0268097	2	3
NIM 121	6.89104	14.4367	97.511	1120	3.03753	9	0.0241287	3	3
NIM 122	6.81327	14.285	97.6106	1997	5.37802	6	0.0160858	10	14
NIM 123	6.36764	13.5558	97.3788	1516	4.09651	10	0.0268097	3	6
NIM 124	7.93352	16.1919	97.6967	2907	7.79088	10	0.0268097	17	26
NIM 125	7.0316	14.6339	97.3443	565	1.55496	10	0.0268097	1	5
NIM 126	6.37655	13.2613	97.005	1582	4.24933	5	0.0134048	7	12
NIM 127	6.91521	14.4075	97.1814	1946	5.24933	9	0.0241287	15	21
NIM 128	7.18625	14.8457	97.3545	3313	8.91421	13	0.0348525	24	29
NIM 129	7.16065	14.9829	97.5378	1328	3.61126	7	0.0187668	6	11
NIM 130	6.60652	13.9962	97.4109	1846	4.97051	6	0.0160858	13	17
NIM 131	7.00615	14.6224	97.6437	736	2.03217	3	0.0080429	7	12
NIM 132	6.7255	14.2748	97.4359	4277	11.4182	9	0.0241287	25	41
NIM 133	8.3457	16.9979	97.7519	4836	12.9786	12	0.0321716	25	43
NIM 134	6.63576	13.9422	97.1458	1550	4.1555	3	0.0080429	7	11
NIM 135	6.49073	14.2474	97.2118	2997	8.0429	3	0.0080429	16	25
NIM 136	7.25095	15.7618	97.5378	3712	9.89276	10	0.0268097	27	40
NIM 137	7.81024	16.7993	97.6585	2019	5.40214	6	0.0160858	14	21
NIM 138	7.30875	15.7475	97.6263	3551	9.42895	10	0.0268097	19	32
NIM 139	6.57073	14.5996	97.368	5439	14.5282	8	0.0214477	33	61
NIM 140	7.41737	16.2255	97.6187	4779	12.8043	15	0.0402145	28	35
NIM 141	6.27119	13.9385	97.2125	1206	3.27882	5	0.0134048	13	18
NIM 142	6.43155	14.1748	97.1432	1046	2.8445	8	0.0214477	5	10
NIM 143	6.47065	14.346	97.2393	2502	6.71582	4	0.0107239	13	32
NIM 144	7.34184	15.9538	97.64	2081	5.60054	8	0.0214477	10	19
NIM 145	6.76907	14.9011	97.5257	1532	4.13941	6	0.0160858	6	16
NIM 146	6.43619	14.2367	97.6419	2754	7.39946	6	0.0160858	18	29
NIM 147	5.98816	13.3837	97.4158	1140	3.08311	2	0.00536193	5	9
NIM 148	7.52924	16.2408	97.8817	1235	3.32708	11	0.0294906	5	13
NIM 149	6.74313	14.8019	97.4477	537	1.50402	9	0.0241287	4	6
NIM 150	6.61199	14.4683	97.3414	3424	9.16622	8	0.0214477	24	51
NIM 151	6.42057	14.0638	97.2699	567	1.56032	8	0.0214477	0	1
NIM 152	7.37008	16.0618	97.619	1798	4.85523	9	0.0241287	10	15
NIM 153	6.81112	14.9742	97.6236	1662	4.47453	7	0.0187668	9	18
NIM 154	6.55163	14.5801	97.6218	2259	6.09651	4	0.0107239	12	25
NIM 155	11.4962	15.2115	98.6118	5090	13.6247	19	0.0509383	33	59
NIM 156	11.6442	17.5442	99.3269	554	1.57909	8	0.0214477	4	4
NIM 157	9.37988	12.4999	97.6428	404	1.16622	7	0.0187668	2	4
NIM 158	11.2888	17.037	99.3494	2614	7.06702	14	0.0375335	8	22
NIM 159	11.6336	18.5143	99.4152	5871	15.7131	7	0.0187668	27	45
NIM 160	11.6682	17.6914	99.4287	1106	3.00536	12	0.0321716	7	9
NIM 161	9.11286	12.9911	97.6346	723	2.02949	9	0.0241287	3	4
NIM 162	6.78457	7.89057	85.405	597	1.69169	13	0.0348525	9	10
NIM 163	18.1212	18.0855	99.2856	2281	6.16622	10	0.0268097	10	26
NIM 164	12.582	17.0958	99.3042	2265	6.09383	19	0.0509383	14	24
NIM 165	11.2411	14.4223	98.5628	429	1.29759	4	0.0107239	0	0
NIM 166	11.5834	16.7609	99.2143	2814	7.61126	13	0.0348525	16	27
NIM 167	10.8181	9.73448	90.922	260	0.882038	11	0.0294906	1	4
NIM 168	11.1183	8.39064	87.0238	137	0.522788	7	0.0187668	0	3
NIM 169	12.0209	14.1152	98.1428	802	2.27614	10	0.0268097	8	10
NIM 170	13.884	13.5094	97.6782	3166	8.46113	9	0.0241287	25	46
NIM 171	19.0919	21.8486	99.5494	1454	3.97051	6	0.0160858	8	16
NIM 172	13.6636	16.8817	99.0685	1587	4.36193	11	0.0294906	11	17
NIM 173	9.82909	10.8922	95.3448	541	1.58981	4	0.0107239	6	9
NIM 174	15.083	18.9315	99.3866	5118	13.7212	9	0.0241287	32	52
NIM 175	7.70935	12.068	97.0839	3233	8.59786	6	0.0160858	11	29
NIM 176	8.27211	13.0257	97.8604	1613	4.30563	17	0.0455764	8	14
NIM 177	7.61462	12.7708	97.8566	1121	3.08579	3	0.0080429	10	14
NIM 178	7.61979	11.2833	96.272	846	2.3244	7	0.0187668	5	8
NIM 179	9.66569	15.3196	98.5256	1008	2.80429	8	0.0214477	3	11
NIM 180	7.31616	11.746	97.1199	962	2.61662	12	0.0321716	1	7
NIM 181	6.85168	10.3758	94.7585	388	1.10992	3	0.0080429	2	3
NIM 182	8.79645	13.3654	98.0402	561	1.63807	11	0.0294906	2	4
NIM 183	10.057	15.6104	98.6116	4024	10.8365	12	0.0321716	22	35
NIM 184	8.04366	13.6093	98.176	2632	7.07239	11	0.0294906	12	29
NIM 185	9.54278	15.2154	98.8653	727	2.0429	6	0.0160858	6	6
NIM 186	8.65813	14.8193	98.7024	505	1.43164	3	0.0080429	1	5
NIM 187	10.3104	18.4586	99.0817	3086	8.32976	7	0.0187668	15	32
NIM 188	8.50169	14.4052	98.6643	871	2.37265	1	0.00268097	4	7
NIM 189	8.91052	15.1329	98.6181	3533	9.38338	13	0.0348525	23	34
NIM 190	8.32512	13.8844	98.4886	947	2.58713	9	0.0241287	6	9
NIM 191	9.04207	13.9316	98.3933	615	1.73727	11	0.0294906	4	6
NIM 192	8.53455	12.7916	97.3681	1090	3.01072	8	0.0214477	8	11
NIM 193	7.90138	10.5275	94.9273	960	2.72654	8	0.0214477	2	6
NIM 194	9.25666	5.25219	64.4427	1131	3.07239	13	0.0348525	5	10
NIM 195	10.3581	11.086	94.9794	1258	3.42359	31	0.0831099	5	9
NIM 196	9.60047	13.4917	98.4774	1492	4.12064	21	0.0563003	9	10
NIM 197	7.69733	4.96844	61.52	149	0.509383	12	0.0321716	1	1
NIM 198	7.76866	6.16647	73.7817	404	1.21716	22	0.0589812	3	3
NIM 199	6.83328	10.6146	93.9718	760	2.22788	16	0.0428954	7	11
NIM 200	6.6418	9.03619	91.5082	689	1.89544	19	0.0509383	1	4
NIM 201	8.65824	12.1917	97.799	407	1.20107	10	0.0268097	2	6
NIM 202	6.95047	11.0547	96.6848	553	1.57641	10	0.0268097	1	4
NIM 203	6.80414	11.1701	96.7727	1026	2.87131	8	0.0214477	5	13
NIM 204	6.63737	9.31051	93.4191	441	1.27614	8	0.0214477	1	4
NIM 205	11.267	18.9241	99.4156	1819	4.95174	5	0.0134048	9	19
NIM 206	13.3196	20.4319	99.076	1630	4.3807	13	0.0348525	12	21
NIM 207	12.0665	18.8717	99.3981	6535	17.4638	11	0.0294906	37	60
NIM 208	13.3694	18.1841	99.3198	3740	10.134	9	0.0241287	26	37
NIM 209	10.9092	14.039	98.307	822	2.33512	21	0.0563003	6	6
NIM 210	10.3575	16.5299	99.3087	2166	5.9008	16	0.0428954	15	20
NIM 211	8.21757	13.008	97.9074	3759	10.0349	17	0.0455764	30	45
NIM 212	8.95829	13.7025	98.3701	755	2.19303	14	0.0375335	5	7
NIM 213	9.53243	14.3423	98.6812	1156	3.17694	12	0.0321716	8	9
NIM 214	11.0087	14.4246	98.1599	839	2.41823	13	0.0348525	9	10
NIM 215	11.2692	14.8675	98.376	653	1.90885	20	0.0536193	4	7
NIM 216	9.72999	12.3079	95.9681	414	1.29223	22	0.0589812	1	3
NIM 217	12.381	15.1031	98.3448	1416	3.8874	17	0.0455764	10	23
NIM 218	9.19939	12.5568	96.7023	1012	2.86863	14	0.0375335	2	5
NIM 219	8.64968	12.5358	95.6679	1647	4.56032	11	0.0294906	4	9
NIM 220	7.57348	9.38846	90.6394	694	1.97587	31	0.0831099	10	15
NIM 221	8.59406	12.6913	95.7585	1185	3.22252	21	0.0563003	5	11
NIM 222	6.72561	9.17585	88.5547	337	1.0563	10	0.0268097	2	2
NIM 223	7.05818	11.0165	94.6463	378	1.08311	21	0.0563003	2	2
NIM 224	8.60946	12.6181	96.3005	3407	9.10992	22	0.0589812	19	28
NIM 225	8.38042	13.4997	97.8016	214	0.737265	8	0.0214477	0	0
NIM 226	11.2536	14.5148	97.9143	3478	9.3378	15	0.0402145	19	32
NIM 227	9.68389	15.2343	97.8009	209	0.691689	6	0.0160858	0	2
NIM 228	9.67231	14.3466	98.3617	621	1.78552	13	0.0348525	5	8
NIM 229	9.97465	12.9284	95.0967	665	1.95442	17	0.0455764	1	6
NIM 230	9.58504	12.7627	96.6056	2331	6.29223	15	0.0402145	13	27
NIM 231	7.72279	13.547	97.1993	228	0.747989	5	0.0134048	2	3
NIM 232	6.2124	9.73298	91.6187	683	1.93029	9	0.0241287	2	6
NIM 233	8.99786	13.1662	96.2268	565	1.61126	14	0.0375335	4	6
NIM 234	10.0722	14.5283	96.8112	3600	9.68365	11	0.0294906	16	27
NIM 235	8.55865	13.1125	96.7004	597	1.7319	13	0.0348525	2	6
NIM 236	9.68423	15.4835	98.3028	1170	3.25469	9	0.0241287	5	14
NIM 237	8.91891	13.4795	97.4801	485	1.4504	6	0.0160858	2	3
NIM 238	8.23219	11.7025	95.311	1920	5.19303	9	0.0241287	11	23
NIM 239	9.12652	14.3357	97.0331	1206	3.35121	6	0.0160858	10	13
NIM 240	9.52036	14.5848	98.3506	795	2.2118	13	0.0348525	4	12
NIM 241	7.14079	8.52327	86.0402	871	2.3378	14	0.0375335	4	9
NIM 242	6.61851	6.51375	71.4111	244	0.774799	10	0.0268097	0	0
NIM 243	6.59702	6.19672	71.1558	174	0.592493	14	0.0375335	1	3
NIM 244	7.66442	8.75164	85.3154	814	2.26273	19	0.0509383	3	3
NIM 245	7.4433	7.23093	76.8839	162	0.573727	14	0.0375335	1	1
NIM 246	6.51507	9.40419	89.6544	719	1.98928	15	0.0402145	5	6
NIM 247	8.62577	9.61349	91.8132	484	1.42091	15	0.0402145	2	4
NIM 248	9.20811	11.0198	95.639	3197	8.52547	19	0.0509383	9	26
NIM 249	8.51713	11.0919	96.1562	998	2.73727	13	0.0348525	13	17
NIM 250	8.08965	10.7475	95.5393	1395	3.77212	12	0.0321716	4	9
NIM 251	9.58792	6.7258	78.1635	1388	3.71314	11	0.0294906	8	14
NIM 252	8.19436	9.05188	91.1565	198	0.640751	14	0.0375335	1	4
NIM 253	8.37708	10.7034	95.6169	271	0.865952	15	0.0402145	2	5
NIM 254	8.82314	10.9459	96.0791	1739	4.66488	6	0.0160858	4	14
NIM 255	7.88793	8.70812	87.914	227	0.815013	14	0.0375335	0	3
NIM 256	7.3049	8.06312	81.0829	250	0.806971	11	0.0294906	1	3
NIM 257	7.73099	10.4097	93.5749	1031	2.82306	27	0.0723861	4	9
NIM 258	8.55848	8.81739	87.9196	1484	4.00268	24	0.0643432	5	10
NIM 259	7.81402	9.52878	90.6156	621	1.78016	16	0.0428954	4	8
NIM 260	7.13525	7.31572	80.7477	235	0.742627	13	0.0348525	0	1
NIM 261	8.0667	10.4891	93.2242	984	2.70509	15	0.0402145	5	16
NIM 262	7.5597	7.0476	77.7969	320	0.97319	16	0.0428954	2	2
NIM 263	9.92213	8.2298	85.1937	509	1.49062	29	0.077748	4	6
NIM 264	7.82544	7.12956	78.0136	281	0.906166	19	0.0509383	1	3
NIM 265	7.41308	7.29896	79.6971	263	0.868633	10	0.0268097	1	7
NIM 266	7.30272	6.01575	69.5418	1052	2.83646	18	0.0482574	4	7
NIM 267	9.32064	10.24	93.1336	487	1.50938	15	0.0402145	2	5
NIM 268	5.84303	6.02137	69.0757	134	0.504021	11	0.0294906	1	2
NIM 269	6.24806	8.32821	85.6282	495	1.42627	19	0.0509383	0	2
NIM 270	5.97922	5.94894	70.1916	704	1.91689	22	0.0589812	6	9
NIM 271	6.25269	6.56078	74.2883	249	0.785523	7	0.0187668	0	4
NIM 272	5.69573	6.98032	77.1964	1075	2.91689	23	0.0616622	6	14
NIM 273	5.42835	7.8982	84.5325	148	0.571046	13	0.0348525	1	1
NIM 274	5.88772	6.59156	73.7071	190	0.635389	17	0.0455764	1	3
NIM 275	5.42069	6.31942	72.3207	671	1.81769	10	0.0268097	1	4
NIM 276	7.44679	7.49075	80.2478	455	1.33512	21	0.0563003	3	6
NIM 277	5.19328	5.25662	60.6852	337	0.991957	13	0.0348525	2	3
NIM 278	5.54952	5.70926	64.4907	249	0.737265	5	0.0134048	1	3
NIM 279	6.85053	8.58068	84.1445	440	1.32172	14	0.0375335	2	3
NIM 280	6.07569	7.20278	77.7363	487	1.41019	22	0.0589812	4	6
NIM 281	5.87125	6.33098	71.1253	220	0.702413	22	0.0589812	1	7
Average	8.52063	14.9056	95.2838	2468.68	6.43797	11.7218	0.0314257	12.8534	23.4023
Note:The breadth of coverage was calculated as the number of bases with a minimum coverage of four.

## Sheet: Table S3
Table S3 SNVs used for validation by Sanger sequencing
			Mutationa					Sanger sequencing resultb		Validation
Site#	Chromosome	Position	REF	ALT	Quality value	SNV impact	gene ID	M1	M2	result	Mutant ID	Annotation
NIM047-1	1	39598469	A	G	346.84	HIGH	Os01G0909200	Y	n	True	NIM47	splice_donor_variant&intron_variant
NIM047-2	2	1042078	T	C	130.84	HIGH	Os02G0119800	Y	Y	True	NIM47	splice_donor_variant&intron_variant
NIM047-3	4	22618340	A	T	157.9	HIGH	Os04G0453200	Y	Y	True	NIM47	splice_acceptor_variant&intron_variant
NIM047-4	5	1663734	C	A	391.23	HIGH	Os05G0128200	Y	Y	True	NIM47	stop_gained
NIM047-5	6	15863593	C	T	170.9	HIGH	Os06G0474200	Y	Y	True	NIM47	splice_acceptor_variant&intron_variant
NIM047-6	7	26937707	G	A	337.88	HIGH	Os07G0645701	Y	Y	True	NIM47	stop_gained
NIM047-7	8	15667738	C	T	263.79	HIGH	Os08G0345800	Y	Y	True	NIM47	splice_acceptor_variant&intron_variant
NIM047-8	9	252878	G	A	182.78	HIGH	Os09G0101200	Y	Y	True	NIM47	stop_gained
NIM047-9	10	21171343	C	T	438.8	HIGH	Os10G0542200	Y	Y	True	NIM47	splice_donor_variant&intron_variant
NIM047-10	11	21202899	G	A	142.84	HIGH	Os11G0568700	Y	Y	True	NIM47	stop_gained
NIM047-11	2	34880500	C	T	49.96	MODERATE	Os02G0814000	Y	Y	True	NIM47	Missense_variant
NIM047-12	8	20671981	C	T	65.93	MODERATE	Os08G0428900	Y	Y	True	NIM47	Missense_variant
NIM047-13	5	6691085	C	T	56.89	LOW	Os05G0207900	Y	Y	True	NIM47	Synonymous_variant
NIM074-1	1	155541	A	T	171.84	HIGH	Os01G0102800	Y	Y	True	NIM74	splice_acceptor_variant&intron_variant
NIM074-2	1	1188322	C	T	403.95	HIGH	Os01G0121200	Y	Y	True	NIM74	splice_donor_variant&intron_variant
NIM074-3	1	4573013	C	T	272.96	HIGH	Os01G0186000	Y	Y	True	NIM74	stop_gained
NIM074-4	1	12703239	G	A	172.87	HIGH	Os01G0329300	Y	Y	True	NIM74	stop_gained
NIM074-5	1	37462728	G	A	236.83	HIGH	Os01G0865600	Y	Y	True	NIM74	splice_donor_variant&intron_variant
NIM074-6	3	14895052	C	A	439.01	HIGH	Os03G0377100	Y	Y	True	NIM74	stop_gained
NIM074-7	3	15908584	G	A	494.8	HIGH	Os03G0394900	Y	Y	True	NIM74	stop_gained
NIM074-8	5	695837	T	A	392.89	HIGH	Os05G0112900	Y	Y	True	NIM74	stop_gained
NIM074-9	6	11699400	C	T	224.86	HIGH	Os06G0308300	Y	Y	True	NIM74	splice_acceptor_variant&intron_variant
NIM074-10	8	26788394	G	A	182.9	HIGH	Os08G0536100	Y	n	True	NIM74	splice_acceptor_variant&intron_variant
NIM074-11	2	20904560	A	T	69.9	MODERATE	Os02G0554000	Y	Y	True	NIM74	Missense_variant
NIM074-12	2	33163183	C	T	58.02	MODERATE	Os02G0782200	Y	Y	True	NIM74	Missense_variant
NIM074-13	10	22297483	G	A	33.97	LOW	Os10G0564500	Y	Y	True	NIM74	Synonymous_variant
NIM098-1	1	23649582	G	A	134.75	HIGH	Os01G0601700	Y	n	True	NIM98	stop_gained
NIM098-2	1	40781730	G	A	332.82	HIGH	Os01G0929000	Y	n	True	NIM98	splice_donor_variant&intron_variant
NIM098-3	2	34331328	G	A	83.88	HIGH	Os02G0804933	Y	Y	True	NIM98	splice_acceptor_variant&intron_variant
NIM098-4	3	4599743	G	T	112.22	HIGH	Os03G0187800	Y	n	True	NIM98	stop_gained
NIM098-5	3	26236572	G	A	133.81	HIGH	Os03G0666500	Y	n	True	NIM98	splice_acceptor_variant&intron_variant
NIM098-6	3	29372719	G	A	77.91	HIGH	Os03G0723000	Y	Y	True	NIM98	stop_gained
NIM098-7	4	22429201	G	A	154.97	HIGH	Os04G0450100	Y	Y	True	NIM98	stop_gained
NIM098-8	4	25127253	G	A	170.95	HIGH	Os04G0503550	Y	n	True	NIM98	splice_donor_variant&intron_variant
NIM098-9	6	3084129	C	T	184.85	HIGH	Os06G0160700	Y	n	True	NIM98	stop_gained
NIM098-10	6	14287597	C	T	143.79	HIGH	Os06G0351500	Y	n	True	NIM98	stop_gained
NIM098-11	8	22014907	G	A	42.92	MODERATE	Os08G0451000	Y	n	True	NIM98	Missense_variant
NIM098-12	6	4762916	G	A	73.82	LOW	Os06G0194400	Y	Y	True	NIM98	Synonymous_variant
NIM098-13	9	10339318	C	T	52.91	LOW	Os09G0338500	Y	Y	True	NIM98	Synonymous_variant
NIM143-1	1	7866472	C	G	235.87	HIGH	Os01G0242600	Y	n	True	NIM143	splice_acceptor_variant&intron_variant
NIM143-2	1	21233889	G	A	85.81	HIGH	Os01G0559600	Y	Y	True	NIM143	splice_donor_variant&intron_variant
NIM143-3	2	30677655	C	T	306.79	HIGH	Os02G0735200-	Y	Y	True	NIM143	splice_acceptor_variant&intron_variant
NIM143-4	3	67025	G	A	238.86	HIGH	Os03G0100400	Y	Y	True	NIM143	stop_gained
NIM143-5	3	35901117	G	A	172.83	HIGH	Os03G0852600	Y	Y	True	NIM143	stop_gained&splice_region_variant
NIM143-6	6	28563749	G	A	79.91	HIGH	Os06G0685300	Y	Y	True	NIM143	splice_acceptor_variant&intron_variant
NIM143-7	7	1792086	C	T	202.97	HIGH	Os07G0134000	Y	Y	True	NIM143	splice_donor_variant&intron_variant
NIM143-8	7	7230134	C	T	138.81	HIGH	Os07G0229800	Y	Y	True	NIM143	splice_donor_variant&intron_variant
NIM143-9	12	4644273	G	A	268.84	HIGH	Os12G0191300	Y	Y	True	NIM143	splice_donor_variant&intron_variant
NIM143-10	9	22083186	C	T	211.06	HIGH	Os09G0555800	-	Y	True	NIM143	stop_gained
NIM143-11	2	35192640	C	T	54.93	LOW	Os02G0819600	Y	Y	True	NIM143	Synonymous_variant
NIM166-1	1	1374035	T	A	162.85	HIGH	Os01G0124900	Y	Y	True	NIM166	stop_gained
NIM166-2	2	21116662	A	T	130.82	HIGH	Os02G0557600	Y	Y	True	NIM166	stop_gained
NIM166-3	3	34599831	C	T	192.83	HIGH	Os03G0823800	Y	Y	True	NIM166	splice_acceptor_variant&intron_variant
NIM166-4	4	8071322	C	T	162.81	HIGH	Os04G0221000	Y	Y	True	NIM166	splice_donor_variant&intron_variant
NIM166-5	4	27479476	C	T	223.78	HIGH	Os04G0548700	Y	Y	True	NIM166	splice_donor_variant&intron_variant
NIM166-6	5	25058069	G	A	267.84	HIGH	Os05G0507300	Y	Y	True	NIM166	splice_donor_variant&intron_variant
NIM166-7	6	20896929	G	A	132.79	HIGH	Os06G0551450	Y	Y	True	NIM166	splice_donor_variant&intron_variant
NIM166-8	7	24297146	G	A	259.83	HIGH	Os07G0596600	Y	Y	True	NIM166	stop_gained
NIM166-9	10	6083431	C	T	244.83	HIGH	Os10G0188100	Y	Y	True	NIM166	splice_donor_variant&intron_variant
NIM166-10	11	17694892	G	A	104.88	HIGH	Os11G0497350	n	-	False	NIM166	start_lost
NIM166-11	5	25037384	G	A	73.88	MODERATE	Os05G0506800	Y	Y	True	NIM166
NIM166-12	3	4615013	G	A	41.93	LOW	Os03G0188100	n	-	False	NIM166
NIM169-1	1	724893	C	T	169.86	HIGH	Os01G0113300	Y	Y	True	NIM169	stop_gained
NIM169-2	1	15171791	G	A	180.92	HIGH	Os01G0369700	Y	Y	True	NIM169	stop_gained
NIM169-3	1	39093835	C	T	85.83	HIGH	Os01G0899000	Y	Y	True	NIM169	splice_donor_variant&intron_variant
NIM169-4	5	3695304	G	A	254.93	HIGH	Os05G0163000	Y	n	True	NIM169	stop_gained
NIM169-5	8	21398221	G	A	116.01	HIGH	Os08G0439900	Y	Y	True	NIM169	stop_gained
NIM169-6	9	16751892	T	A	165.9	HIGH	Os09G0448150	Y	Y	True	NIM169	splice_acceptor_variant&intron_variant
NIM169-7	10	678155	C	A	101.84	HIGH	Os10G0109600	Y	Y	True	NIM169	stop_gained
NIM169-8	11	4188172	G	T	35.97	HIGH	Os11G0183150	n	-	False	NIM169	stop_gained
NIM169-9	3	10951084	C	A	96.89	MODERATE	Os03G0307700	-	Y	True	NIM169	missense_variant
NIM169-10	8	26538207	G	A	85.9	MODERATE	Os08G0532400	-	Y	True	NIM169	missense_variant
NIM169-11	1	42847639	C	T	44.82	MODERATE	Os01G0971100	Y	Y	True	NIM169	missense_variant
NIM169-12	3	15965841	A	T	52.03	MODERATE	Os03G0395600	Y	Y	True	NIM169	missense_variant
NIM182-1	1	6719557	A	T	32.93	HIGH	Os01G0223000	n	-	False	NIM182	stop_gained
NIM182-2	3	2110420	T	A	35.84	HIGH	Os03G0138100	n	-	False	NIM182	stop_gained
NIM182-3	3	24815793	C	T	124.87	HIGH	Os03G0643300	Y	Y	True	NIM182	splice_donor_variant&intron_variant
NIM182-4	4	15870300	A	T	32.89	HIGH	Os04G0337201	n	-	False	NIM182	stop_gained
NIM182-5	5	18734467	A	T	32.85	HIGH	Os05G0386900	n	-	False	NIM182	stop_gained
NIM182-6	8	26310051	T	A	44.87	HIGH	Os08G0528500	n	-	False	NIM182	splice_acceptor_variant&intron_variant
NIM182-7	1	21716434	G	A	103.3	HIGH	Os01G0567400	-	Y	True	NIM182	stop_gained
NIM182-8	2	3548734	T	C	184.12	MODERATE	Os02G0165800	-	Y	True	NIM182	missense_variant
NIM182-9	1	34626551	T	C	144.22	MODERATE	Os01G0814100	-	Y	True	NIM182	missense_variant
NIM182-10	3	28183189	G	A	122.84	MODERATE	Os03G0701800	-	Y	True	NIM182	missense_variant
NIM182-11	11	20124966	C	T	92.23	MODERATE	Os11G0545800	-	Y	True	NIM182	missense_variant
NIM182-12	12	23602775	G	A	136.95	MODERATE	Os12G0572601	-	Y	True	NIM182	missense_variant
NIM182-13	10	20733463	C	T	186.62	MODERATE	Os10G0533150	-	Y	True	NIM182	missense_variant
NIM182-14	6	14389259	G	A	199.83	MODERATE	Os06G0352900	-	Y	True	NIM182	missense_variant
NIM182-15	8	1997219	C	T	97.81	MODERATE	Os08G0135100	-	Y	True	NIM182	missense_variant
NIM200-1	7	29661156	G	A	254.86	HIGH	Os07G0695800	-	Y	True	NIM200	splice_donor_variant&intron_variant
NIM200-2	5	6938674	C	T	46.94	HIGH	Os05G0212200	Y	n	True	NIM200	stop_gained
NIM200-3	3	9651222	C	T	40.93	HIGH	Os03G0281800	Y	Y	True	NIM200	splice_donor_variant&intron_variant
NIM200-4	6	8725306	G	A	87.83	MODERATE	Os06G0264300	-	Y	True	NIM200	missense_variant
NIM200-5	7	6244581	C	T	168.93	MODERATE	Os07G0213800	-	Y	True	NIM200	missense_variant
NIM200-6	8	27645844	C	T	87.82	MODERATE	Os08G0551366	-	Y	True	NIM200	missense_variant
NIM200-7	9	20750997	C	T	122.83	MODERATE	Os09G0529900	-	Y	True	NIM200	missense_variant
NIM200-8	11	28009268	G	A	156.79	MODERATE	Os11G0689650	-	Y	True	NIM200	missense_variant
NIM200-9	12	16989856	C	T	90.91	MODERATE	Os12G0472500	Y	n	True	NIM200	missense_variant
NIM200-10	4	34335037	C	T	86.97	MODERATE	Os04G0672700	-	Y	True	NIM200	missense_variant
NIM200-11	6	4631800	G	A	93.82	MODERATE	Os06G0191700	-	Y	True	NIM200	missense_variant
NIM200-12	12	11911657	G	A	69.89	HIGH	Os12G0299650	n	-	False	NIM200	stop_gained
a: Based on the plus strand of the Nipponbare reference genome. REF and ALT represent the reference base and the alternative base, respectively.
b: Y, True mutation; n, False; -, Not examined

## Sheet: Table S4
Table S4 Number of SNVs on each chromosome
chromosome	Chr. length	No. of SNVs	SNV/Mb	No. of InDels	InDel/Mb
chr01	43270923	76944	1778.19	382	8.8281
chr02	35937250	64021	1781.47	337	9.37746
chr03	36413819	66471	1825.43	345	9.47443
chr04	35502694	61165	1722.83	272	7.66139
chr05	29958434	52903	1765.88	280	9.34628
chr06	31248787	53611	1715.62	278	8.89635
chr07	29697621	53199	1791.36	235	7.91309
chr08	28443022	50524	1776.32	214	7.52381
chr09	23012720	39506	1716.7	195	8.47357
chr10	23207287	40245	1734.15	181	7.79927
chr11	29021106	50956	1755.83	212	7.30503
chr12	27531856	47124	1711.62	187	6.79213

## Sheet: Table S5
Table S5 InDel variants used for validation by Sanger sequencing
				Mutationa					Sanger sequencing resultsb		Validation
Site#	Chromosome	Position	Deltion size	REF	ALT	Quality value	InDel impact	gene ID	M1	M2	result	Mutant ID	Annotation
NIM098-11	1	8602553	-1 bp	TC	T	87.21	MODIFIER	Os01G0257400	Y	n	True	NIM098	upstream_gene_variant
NIM168-1	9	22664822	-1 bp	TC	T	90.2	HIGH	Os09G0567500	n	n	False	NIM168	frameshift_variant
NIM200-11	5	920068	-3 bp	CCCG	C	90.31	MODERATE	Os05G0117300	n	n	False	NIM200	disruptive_inframe_deletion
NIM049-1	1	18368789	-1 bp	AG	A	103.18	MODIFIER	Os01G0517800	-	Y	True	NIM049	upstream_gene_variant
NIM169-13	2	26689911	-3 bp	CCGG	C	103.41	MODERATE	Os02G0659500	Y	Y	True	NIM169	downstream_gene_variant
NIM200-12	3	25517090	-3 bp	TGGC	T	109.04	MODERATE	Os03G0654500	n	n	False	NIM200	conservative_inframe_deletion
NIM098-12	3	7811203	-1 bp	AG	A	120.3	MODIFIER	Os03G0247900	Y	n	True	NIM098	upstream_gene_variant
NIM174-2	6	7766071	-2 bp	GTA	G	125.81	MODIFIER	Os06G0249350	n	n	False	NIM174	upstream_gene_variant
NIM200-13	1	27562491	-5 bp	CCACCA	C	132.35	MODIFIER	Os01G0672100	n	n	False	NIM200	upstream_gene_variant
NIM049-2	7	2756963	-1 bp	AG	A	136.27	MODIFIER	Os07G0152101	-	Y	True	NIM049	upstream_gene_variant
NIM174-3	6	25654261	-1 bp	AC	A	139.25	MODIFIER	Os06G0633100	-	Y	True	NIM174	upstream_gene_variant
NIM147-2	2	4985461	-1 bp	TC	T	167.27	MODIFIER	Os02G0190000	-	Y	True	NIM147	upstream_gene_variant
NIM166-11	9	6657053	-1 bp	AG	A	195.03	MODIFIER	Os09G0290700	-	Y	True	NIM166	intergenic_region
NIM074-11	9	21495803	-1 bp	TC	T	288.25	MODIFIER	Os09G0544400	-	Y	True	NIM074	upstream_gene_variant
NIM143-12	9	18742416	-1 bp	TC	T	288.25	MODIFIER	Os09G0485600	-	Y	True	NIM143	downstream_gene_variant
NIM129-1	2	5019136	-1 bp	AG	A	324.25	MODIFIER	Os02G0190500	Y	n	True	NIM129	upstream_gene_variant
a: REF and ALT represent the reference base and the alternative base, respectively.
b: Y, True mutation; n, False; -, Not examined

## Sheet: Table S6
Table S6 Classification of SNV effects predicted using snpEff
Impact of			IRGSP-1.0				MSU7
mutation	Category	SNVs	No. of genesa			SNVs	No. of genesa
	Stop gained	1753	1696			3966	3756
	Stop lost	16	15			27	26
High	Start lost	28	28			49	49
	Splice acceptor/donor variant	1717	1618			2431	2339
	Sub-total	3514	3248	(8.6%)		6217	5909	(10.6%)
Moderate	Missense variant	50405	23081	(61.3%)		99354	38748	(69.5%)
	Synonymous variant	28282	17052			52566	28820
	splice_region_variant	4015	3494			5735	5035
Low	5_prime_UTR_premature_start_ codon_gain_variant	1523	1397			1031	961
	Start_retained	1	1			0	0
	stop retained variant	77	77			108	108
	initiator_codon_variant	4	4			6	6
	Sub-total	32585	19083	(50.7%)		59446	30908	(55.5%)
	Total number of annotated genes in the rice genome		37662	(100.0%)			55718	(100.0%)
a: Number of loci harboring the SNVs. Loci harboring different multiple SNVs were counted as one locus.

## Sheet: Table S7
Table S7 Summary of the inheritance analysis of variants
	No. of variants
	Inherited	Not inherited	Total	Inherited (%)
SNV	78	14	92	84.7826
InDel	8	3	11	72.7273
Total	86	17	103	83.4951

## Sheet: Table S8
Table S8 Abnormal phenotypes found in the M2 lines
Stage	Phenotype			Number of linesa
Vegetative	Low germination (<50%)			7
	Albino leaf			26
	Virescent			10
	Chlorina			3
	Dwarfness			8
	Few tillers			3
	Spotted leaf			3
	Weak growth			9
Reproductive	Spikelet shape			3
	Awned			2
	Early senecsence			1
	Low seed-settingb			43
a Each number indicates the number of lines showing the segregation of each phenotype. Only the abnormal phenotypes found in at least two M2 individuls in each line are shown.
b Number of mutant lines segregating for lower seed-set (approximately less than 50%) based on field observations.
